# Supplementary material for: Mixture Concentration-Response Modeling Reveals Antagonistic Effects of Estradiol and Genistein in Combination on Brain Aromatase Gene (cyp19a1b) in Zebrafish
Source: Int J Mol Sci. 2018 Apr 1;19(4):1047. doi: 10.3390/ijms19041047 (PMC5979603; doi:10.3390/ijms19041047)
Supplement: Supplementary file 1 [file ijms-19-01047-s001.zip]

Archive with 2 entries (2 files):
- supplementary Figure 3.zip
- Supplementary Figure 1 and 2.pdf
